# Supplementary material for: Identification and Integrative Discovery of Anti-Inflammatory Compounds Isolated from Eclipta prostrata (L.) L. by Network Pharmacology, Molecular Docking, and In Vitro Evaluation
Source: Pharmaceuticals (Basel). 2025 Nov 1;18(11):1653. doi: 10.3390/ph18111653 (PMC12655162; doi:10.3390/ph18111653)
Supplement: Supplementary file 1 [file pharmaceuticals-18-01653-s001.zip]

Archive with 1 entries (1 files):
- pharmaceuticals-3919323-supplementary.pdf
